# Supplementary material for: Exploring Mental Health Content Moderation and Well-Being Tools on Social Media Platforms: Walkthrough Analysis
Source: JMIR Hum Factors. 2025 May 29;12:e69817. doi: 10.2196/69817 (PMC12163353; doi:10.2196/69817)
Supplement: Multimedia Appendix 3 [file humanfactors_v12i1e69817_app3.xlsx]

## Sheet: Sheet1
User Experiences of Safety Features Includes how users are introduced to safety on the platform, particularly through explicit safety instructions during the user journey, and moderation interventions, such as during searches for mental health related terms.
Instagram	Safety and Moderation Information Provided During Sign-Up	Age-Related Information and Interventions During Sign-Up	Safety and Moderation Information Provided During Initial Platform Use (first 15mins)	Safety and Moderation Interventions During MH Term Searches	Safety and Moderation Interventions During Algospeak MH Term Searches	Other Noteworthy Safety and Moderation Experiences
	Use of Two Factor Authentication in sign-up process	Dedicated sign-up step asks user to add their birthday. User is told this won’t be part of their public profile and there is a link to access a pop-up which explains why they need to provide their birthdate to improve features and ads that they see and help them keep the Instagram community safe.	No guidance around using safety or moderation tools in first 15mins of use	When searching ‘suicide’ and ‘self-harm’ immediately see page with 'Help is available' If you or someone that you know may be struggling, there are ways to get help.	Two suicide-related algospeak terms shows results in the For You page with no ‘Help is available’ step.	No explanation of default settings (for those above 18yrs) - Some features (like automatically hiding offensive comments) are on by default while others (like advanced comment filtering or hiding message requests) are off by default but this is not relayed to the user unless they access Manage Your Account> Hide Comments or Message Requests…
	Links to Terms of Service (ToS), Privacy Policy and Cookies Policy are provided in small text	Teens (13-15yrs) get access to a feature that lets them select topics they want to see more of in Explore and their recommendations	If I go on search I am shown an explore page. Images shown include animals, sportspeople, makeup, travel, food, quotes, celebrities. There are also event adverts shown and stills from reels mainly around homeware and painting. There is relatively good variety.	Help is available' page shows three options: Contact a helpline (call or text for support) Contact a friend (message someone that you trust – takes you to your DMs on Instagram) See suggestions from professionals outside of Meta (learn what you can do in the moment - self-help tips)	One term results in images of fresh blood, illustrations of people with self-harm cuts/blood, self-harm scars, fresh self-harm cuts can be seen in feed. Also images with self-harm information, self-harm recovery support, and depressive quotes. One image of cuts when clicked on shows enlarged on the users profile page. They have uploaded multiple images in one post. Some of these images have a sen…	App store description mentions key app features and a link to the Instagram Safety Centre and ToS [not hyperlinks, so difficult to access. No information about why the ToS are relevant/necessary to read].
	I am suggested accounts to follow before I proceed. You can search for accounts or you are recommended a selection of accounts. I am recommended famous global singers, influencers and brands who are all verified by the platform, I am able to skip this step.	Instagram state in blog: 'teens may lie about their age and that’s why we’re requiring them to verify their age in more places, like if they attempt to use a new account with an adult birthday. We’re also building technology to proactively find accounts belonging to teens, even if the account lists an adult birthday. This technology will allow us to proactively find these teens and place them in …	When you press on an image you see how many likes it has, and can read the comments (and like them)	Contact a helpline (call or text for support)’ links to a pop-up with resources for Beat, Samaritans and Papyrus	The other term shows results- these seem to be all dark humour memes or text.	There is a feature to follow a topic (hashtag)
			There are also icons for you to like, comment on, share, or save the post, and a button next to the username for you to follow the user	‘See suggestions from professionals outside of Meta’ links to a pop-up detailing self-care tips. These are simple and supportive and presented in a easy-to-read way with calm illustrations.	One other suicide-related algospeak term shows the ‘Help is available’ page, and you cannot view images on the For You page but you can press the continue to results option on the tags and accounts pages. This allows you view other related hashtags where you can access harmful images, and view user accounts using the term in their name or bio. Note: search was done with sensitive content level st…	If a user wishes to change their age to 18+yrs after signup they are required to send in a video of them with identification
				When searching eating disorders, anorexia, and bulimia the same Help is available page is shown, but at the bottom of the page there is an option to continue to search results.	Two Eating Disorders related algospeak terms show only the ‘Help is available’ page
				For Eating Disorders, Anorexia and Bulimia hashtags you cannot view images in your For You feed. However, there are results in Accounts for all. For Eating Disorders accounts are verified or popular recovery and support accounts only. However, for anorexia I am able to view unverified accounts including two that have ‘TW:anorexia’ in their bio. One of these accounts includes bio info on their sta…
				Both #anorexia and #bulimia also show recovery and journey accounts.
TikTok	Links to Terms of Service (ToS) and Privacy Policy are provided in small text at bottom of page	If you attempt to sign-up as under 13yrs you are told you are not eligible to sign-up. When attempting to change the date (to >13yrs) I seemed to still be blocked from signing up	No guidance around using safety or moderation tools in first 15mins of use	For ‘suicide’ and ‘self-harm’ terms, no results are shown. A page appears with reassuring message ‘you are not alone’ and opportunities to access resources for helping yourself or others. There is also a direct contact link to call Samaritans. The resources link gives access to a new page which states access to speaking to a professional with contact details for Samaritans only. Additional tips a…	For two algospeak terms related to suicide, the same pages were shown as for ‘suicide’ and ‘self-harm’ searches.	No explanation of default settings (for those above 18yrs)
	In the top right of the page there is a question mark in a circle symbol. If you click on this it takes you to a ‘Report a problem’ page.	Users aged 13-17yrs are given the option to watch 8 videos during signup on ‘privacy highlights for teens’. These focus on data protection, recommendation systems and moderation practices, with some limited information around safety mechanisms (ad personalistion, private accounts, and age-related defaults). It would take nearly 10 minutes to watch all videos and they are not mandatory to watch. U…	I am immediately able to scroll through my 'For You Feed' (FYF). In 15mins I view 10 videos. 2 videos are adverts, the other videos are by verified users and would be considered popular due to the high engagement levels (likes, comments, and shares). The video themes include humour, holidays, books, and sports.	For ‘Eating Disordere and ‘anorexia’ and ‘bulimia’ no results are shown. A page appears with reassuring message ‘you are not alone’ and opportunities to access resources for helping yourself or others. There is also a direct contact link to call BEAT. The resources link gives access to the ‘About Eating Disorders’ page in Instagram Safety Centre.	For one algospeak term related to suicide results showed videos with content and themes around self-harm awareness, media with characters who self-harm, stigmatisation of self-harm, self-harm recovery, self-harm kit creation, feelings of inadequacy (associated with SH recovery), self-harm as self-punishment, and hospitalisation. Algospeak terms for self-harm were used for text written on video or…	App store description mentions key app features and a link to the TikTok Privacy Policy and ToS [not hyperlinks, so difficult to access. No information about why they are relevant/necessary to read].
		At 18+ yrs no additional information is shown once users enter their age, they are taken straight to the platform.	When you press on a video you see how many likes it has, and can read the comments (and like them)		For one algospeak term related to Eating Disorders results showed videos related to disordered eating content – including harmful content and themes around death, weight loss, eating behaviours (inc. fasting/low calorie dieting/binging/’sugar-free’/weighing foods/ WIEIAD), awareness of symptoms and experiences, jealousy of others’ weight/appearance, recovery, MH services, feelings of guilt, relap…	Be Informed and You’re in Control series are videos by influential TikTok creators exploring media literacy and user empowerment/self-moderation topics – available on @TikTokTips and written about in TikTok newsroom articles from 2019/2020.
			There are also icons for you to like, comment on, share, or save the video, and a button on the user's profile picture for you to follow them		For one algospeak term related to Eating Disorders, the same pages were shown as for ‘Eating Disorders’, ‘Anorexia’ and ‘Bulimia’ searches.
Tumblr	Signup asks for birthdate, small text at the bottom of the page says that the user agrees to the ToS (linked) and Privacy Policy (linked) by clicking next.	Earliest birth year available to select is 2011. Shown error message if you attempt to make profile for <16yr in UK, however you can easily change DOB.	No guidance around using safety or moderation tools in first 15mins of use	When searching for suicide/self-harm ‘Everything okay? If you or someone you know is struggling, you are not alone. You are given the option for 24/7 peer support through messaging KokoBot on the platform. There are then 7 US resources given, or a general global support IASP. There is also a link the platform’s own Counselling & Prevention Resources page.	For three algospeak terms related to suicide, search results were shown. They showed dark quotes, graphic self-harm content, related hashtags, accounts with harmful content
	You are then transferred to a ‘getting to know you page’. Here you are asked for your interests and forced to follow five hashtags, you are given examples or able to enter your own. Tags shown by Tumblr that were selected by us and may be of MH concern: #Studyspo, #Fitspo, #Nutrition, #Model, #100 Days of Productivity	In Europe you must be 16+. In all other regions, you must be at least 13 to use Tumblr.	Scrolling through my 'For You' page I am shown posts by the users that I was required to follow earlier. Due to the image-based nature of the platform, I am able to view a lot of content in a short space of time. I see an overwhelming amount of posts on studying/aesthetic studying. Additionally, I see one post which is an image of fresh self-harm cuts. I also see posts encouraging weight loss, re…	When searching for eating disorder/bulimia/anorexia Everything okay? If you or someone you know is struggling with an eating disorder, you are not alone. You are shown a link for support in the US, or a general global support IASP. There is also a link to Koko for self-help courses, or to the platform’s own Counselling & Prevention Resources page.	For one algospeak term related to Eating Disorders, the same page was shown as 'eating disorder/bulimia/anorexia'
	I was then prompted to ‘find your people’, and forced to follow three accounts. They show you popular user account bios for each of the tags you picked.				For one algospeak term related to eating disorders search results were shown, they showed disordered eating instructions, weight loss encouragement, dark quotes, severely underweight females (images), graphic self-harm content, related hashtags, accounts with harmful content
	I identified 6/7 bios under ‘#Fitspo’ that were recommended to show examples of ‘extreme’ fitness appearances in their profile pictures, and two with images of visibly slim/underweight stomachs. Another profile (Account 1) has a bio which stated their SW (starting weight), CW (current weight) and GW1 (goal weight 1) and GW2 (goal weight 2), which was 41kg. Below their bio you could see two dark h…
	I selected an account under ‘studyspo’, Account 1 under ‘fitspo’, and an account under ‘nutrition’
Tellmi	On opening the app you are given a good overview of the platform features before choosing to sign-up	ToS States: You must be 11 years or older to use Tellmi.	No guidance around using safety or moderation tools in first 15mins of use	For terms suicide and self-harm, results are shown. Posts available that discuss topic of suicide, including losing someone to suicide, seeking helplines, celebratory posts around being suicide attempt free, stigma around talking about suicide, how to live with self-harm cut scars, recovery, and low self-esteem.. The content has been moderated and does not appear harmful. Note: search was done wi…	Two suicide-related algospeak terms shows no results	App store description is comprehensive with a clear emphasis on user safety. They mention that through an age-banding feature, you will always be talking to people your age. They mention being endorsed by the NHS. They mention you can receive mental health support with specific mention of self-harm, eating disorders, insomnia and autism communities.
	Tellmi collect mandatory data on your postcode (that they say they will use to provide relevant resources), they also ask for non-mandatory data on your gender, and school/university		You are immediately shown posts by other users, it’s not clear how these are ordered. They range in topic including medication, body image ‘I don’t want to eat, I feel like I’m way too big’, school, physical health, sexuality, loneliness…you can continue scrolling down. Notably the immediately available posts have few/no likes or replies. You are given the option to add tags to refine your feed a…	For terms anorexia, bulimia, and eating disorders, results are shown. Results around relapse, recovery, food, helping friends with eating disorders, anxiety, and physical health. The content has been moderated and does not appear harmful. Note: search was done with sensitivity level moderate. When changed to mild, there were fewer results, however, it was unclear why content was removed as simila…	One suicide-related algospeak term shows results. Discussion is around recovery and depression. Note: search was done with sensitivity level moderate. When changed to mild, there were no results.
	During signup users must consent to Tellmi processing your data, and to saying you understand that Tellmi may need to tell someone if they think your life is at risk.			No resources are shown in response to any searches	Two eating disorders related algospeak terms show no results.
	You are then told that by pressing accept you agree to the ToS and Privacy Policy				No resources are shown in response to any searches
	You are also shown a page prompting users to contact emergency services if they are in need of crisis support, with acknowledgement that the platform cannot provide this help

## Sheet: Sheet2
Platform Moderation and Safety Guidance and Systems Examines how platforms describe the mechanisms for content moderation, including automatic filters, content warnings, and moderation policies that impact what users see and how content is managed.
Instagram	Relevant Policy & Guidance Related to Mental Health Content Moderation	Types of MH Content Moderated	Platform Algorithms and Moderation Systems	Platform Warnings And Age-Specific Functions	Content Removal and Account Bans	Other Noteworthy Platform Moderation and Safety Tools and Platform Moderator Policies
	ToS Explains that content on the platform is moderated by humans and technologies like AI. If you select a username or similar identifier for your account, we may change it if we believe it is appropriate or necessary State ‘In some cases, we allow content for public awareness which would otherwise go against our Community Guidelines – if it is newsworthy and in the public interest. We do this on…	Instagram identifies content that is not allowed under Recommendations, which includes: discussion self-harm, suicide or eating disorders, and content that depicts or trivialises themes around death or depression. They do allow content that provides support, recovery or resources on these topics for everyone.	Instagram states: ‘[what] we think you care about most will appear towards the top of your feed.’ Users can also access a video describing how their feed is created.	ToS indicate users must be at least 13 years old, and gives information about age-related functionality and defaults (e.g., <16yr olds cannot use DM facility). Introducing Instagram Teen Accounts to reassure parents that teens are having safe experiences with built-in protections on automatically. Teen Accounts will limit who can contact teens and the content they see, and help ensure teens’ time…	In ToS it states ‘we need you to commit to a few restrictions in order to be part of the Instagram community: We must not have previously disabled your account for violation of law or any of our policies.	There is no information on whether or how you can report disappearing photos or videos in Instagram DMs, or why they have been implemented. There is also no suggestion there are any age restrictions on this action.
	CGs States: Maintain our supportive environment by not glorifying self-injury. The Instagram community cares for each other, and is often a place where people facing difficult issues such as eating disorders, cutting, or other kinds of self-injury come together to create awareness or find support. We try to do our part by providing education in the app and adding information in the Help Center so…	While some posts may not go against their CGs they may not be appropriate for their global community and therefore Instagram will limit them being recommended in Explore and search results. They state they only limit this type of content from accounts the user does not follow.	Meta Privacy Centre Privacy Policy, informs user about when the platform uses manual review (via a hidden link pop-out window), with examples: as a supplement to algorithms in looking for and removing content that violates terms and policies their algorithms detect someone might need help (a reviewer can review their post and offer support) and to train their algorithms.	Article in Instagram Blog June 2022: ‘we are testing a new way to encourage teens to update their safety and privacy settings. We’ll show prompts asking teens to review their settings including: controlling who can reshare their content, who can message and contact them, what content they can see and how they can manage their time spent on Instagram.’	In ToS Instagram notes that ‘in some cases’ when they remove content they will let the user know and explain options they have to request a review, unless the user seriously or repeatedly violated the ToS, or exposed the platform or others to legal liability, harmed the community of users, compromised or interfered with the integrity of services, where they are restricted due to technical limitat…	There are several instances of information being available on the Instagram blog only, or here before a dedicated page is available detailing safety or wellbeing updates
	Instagram Recommendations Policy that content going against CG is removed, and that going against Recommendations is ‘harder to find’. Instagram state: ‘Our Recommendations Guidelines are designed to maintain a higher standard than our CGs because recommended content and connections are from accounts that you haven't chosen to follow.’	CGs state users should not glorify, encourage or urge anyone to embrace self-injury and they will remove content or disable accounts if it is reported to them. They also state they remove content that identifies victims of survivors of self-injury if content targets them for attack or humour. Also state that users often face difficult issues such as eating disorders, cutting or other kinds of sel…	Instagram uses technology to try to avoid showing certain types of content that discusses self-harm, suicide, and eating disorders to people under 18yrs old, even if they follow the account sharing it	Photos or videos containing sensitive or graphic content may appear with a warning overlay. Warning overlays are applied to content that has been flagged by the Instagram community for containing sensitive content. [Gives community agency in moderating, but also responsibility. Unclear whether overlays are automatically applied after user reports, or how decisions are made]	Users are given instructions for checking their account status on the platform, which tells them if they have posted something that goes against the Community Guidelines and if it may lead to account restrictions, such as certain features that they can no longer use, or their account being taken down. Instagram also notes that in most cases users will get a warning before losing access to their a…
	‘Ways to Increase Safety on Instagram’ [hidden page] Lists platform moderation techniques and user self-moderation options. It states these as a retrospective option to users who have likely navigated to the page due to a negative experience on the platform.	Instagram explains you can’t search for certain hashtags. Platform does state these restricted hashtags are under constant review.	Instagram states: ‘Not all posts or accounts are eligible to be surfaced in Explore and search results. We use a variety of signals, for example, whether an account has recently gone against our CGs, to determine which posts and accounts can be recommended to the community.’		They write that ‘we monitor for underage use and we will terminate your account if we reasonably suspect that you are underage or are allowing someone underage to use your account. There is information in the safety centre regarding appeals for underage bans.
	‘Staying Safe’ [hidden page] Gives information for those being bullied, abused, or struggling with suicidal thoughts.	Sensitive content control can include content related to violence, sex, and drugs.			Information on a hidden page 'Notifications about hurtful comments or content' If a comment, reel, or post you shared on Instagram is reported by others, the user may receive a notification letting them know that it may have been hurtful to others. The notification will show them the content that was flagged and give them the option to delete or keep it. The people who reported the content are an…
	Instagram.com/safety Provides condensed info on privacy tools, safety tools and support tools, with interactive elements (carousels). In privacy you are shown instructions with screenshots on making your account private, removing a follower, deleting posts, deleting stories, hiding offensive content, blocking accounts, muting accounts, restricting accounts, blocking commenters, controlling commen…	Comment filtering removes content considered inappropriate, disrespectful, or offensive.
TikTok	CGs CGs state that TikTok content moderation is built on 4 pillars: 1.Removing violative content from the platform that breaks the rules 2.Age-restricting mature content so it is only viewed by adults (18 years +) 3.Maintain For You Feed (FYF) eligibility standards to help ensure any content that may be promoted by our recommendation system is appropriate for a broad audience 4. Empowering the co…	CGs identify two categories of potential mental health related content: Self-harm and suicide Disordered Eating	TikTok state they use both automated and human evaluation to detect and take action against CG violations	Implementation of age-related ‘self-moderation’ and wellbeing tool defaults for 13-17yr olds: - Daily Screen Time Limits (1hr) - Muting Push Notifications - Restricted Direct Messaging Availability - Automated Private Account	TikTok give instructions about appealing content removal/restriction decisions.	TikTok describe how they consider wellbeing of their human moderators through evidence- based programmes of support for employee physical and mental wellbeing.
	Content Violations and Bans in Account and User Safety in the Safety Centre	They do not allow showing, promoting, or sharing plans for suicide or self-harm, disordered eating, or dangerous weight loss. They describe specific content with examples that they allow, DO NOT allow, or is age restricted for each category	Content under review is viewed by the Trust and Safety team to determine if it should be removed or made ineligible for the FYF	Family Pairing can allow parents to link to their teen’s TikTok account and have controls for twelve moderation or moderating options on their teen’s account.	TikTok state that if they remove content after review the user will be notified with the reason	There are several instances of information being available in the TikTok Newsroom only, or here before a dedicated page is available detailing safety or wellbeing updates
	User Safety in Account and User Safety in Help Centre:	They provide local suicide prevention and emergency service details for anyone at risk of suicide or self-harm. They also state: ‘We may contact local emergency services, if there is a specific, credible and imminent threat to human life or serious physical injury, such as sharing details about a plan to harm oneself’.		Overlays exist on TikTok	Sometimes the appeals process is not referred to in places where it would be deemed relevant (e.g., when discussing video removal on ‘Video Privacy’ page)
	Content Advisory Council mentioned in TikTok Newsroom article. It consists of several experts with diverse interests, all mentioned experts are US based.	They also provide details for local disordered eating support services, and specific details for what content is included under disordered eating and dangerous weight loss behaviours.			TikTok state ‘your account will receive a strike based on the severity of the policy violation‘ and that users can be permanently banned if they reach ‘the strike threshold for multiple violations within a policy or feature.’ It also states strikes expire after 90 days, which could result in repeated violations.
	Global Youth Council formation discussed in TikTok Blog Article	TikTok identifies content that is not available under Restricted Mode Those related to MH content may include: • Profanity • Realistic violence or threatening imagery • Illegal or controlled substances/drugs • Explicit references to mature or complex themes that may reflect personal experiences or real-world events that are intended for older audiences			You are able to check the status of your account violations.
Tumblr	Community Guidelines	Potentially mature refers to content that doesn’t violate the CGs, but ‘that may not be appropriate for everyone.’ Tumblr state that the lists of words and phrases that are filtered from search results, have been removed from the typeahead feature in search, and that do not show on the dashboard feed are currently not public at this time.	Tumblr hide potentially mature content by default to all users, although this can be changed, if over 18yrs.	When potentially mature content is hidden, users will see overlays on blogs or search/tag results.	Users are notified (via email) when content is removed or if account is terminated
	’Recommended Content’ page	Promotion or Glorification of Self-Harm Don't post content that actively promotes or glorifies self-harm. This includes content that urges or encourages others to: cut or injure themselves; embrace anorexia, bulimia, or other eating disorders; or commit suicide rather than, e.g., seeking counseling or treatment, or joining together in supportive conversation with those suffering or recovering fro…	The algorithm means content is not shown chronologically on the user feed but according to “Best Stuff First”. Tumblr explain this as showing the stuff they think you’ll like, rather than the newest content. They do explain how to change this to chronological order if the user prefers.	Filtered posts (according to user implemented filters) have an overlay obscuring the post itself with an explanation of why the post was filtered and the option to view the post.	Users are able to appeal the decision. They confirm this appeal will be reviewed by human moderators.
			Theres is a detailed overview of user influence on the recommendation system, and how posts and accounts are ranked. They also point out that the user can drive the algorithm through purposeful engagement and marking irrelevant content. Additionally, there is a section that details several self-moderation techniques.	When viewing search or tag results for certain words or phrases, users may encounter overlays	Where content is considered sexually explicit it is flagged and users have the opportunity to review it.
				Those under 18yrs cannot view those tagged as explicit blogs, won’t see posts with Community Labels applied, cannot see potentially mature content (in iOS), and may have some settings default to private.
Tellmi	Terms of Service (ToS) Tellmi indicate that moderation cannot always be error-free, and give a disclaimer that the platform may contain material that users’ find explicit or offensive. They state they are not responsible for any direct or indirect exposure to explicit content.	MH content Tellmi won’t publish includes: Safeguarding: This includes posts where user might be at risk of harm to themselves or others. In this case, in accordance with their safeguarding policy, they will send a message with guidance on how the user can get help. Promoting Harmful Behaviour: this includes wishing harm on others, or suicidal ideation, and descriptions of graphic self-harm. They …	When anyone submits a post or reply it is first checked by a moderator. The moderators don’t judge the quality they check that it doesn’t contain anything that the platform does not permit. If a moderator rejects the post or reply, the user will receive a short message to explain why.	Age Banding section of the directory states that you are only shown posts from people of a similar age – between two years older and two years younger for anyone under 20. They give the example, if you are 16 you will see posts from users aged between 14 and 18. However they also state users should Keep in mind that if you are 16 you can see a post from a 14yr old and someone 2 years younger than…	Tellmi state that if a user is using the platform in a way that's harmful to themselves or others, they may temporarily suspend their account, the length of which will be at their discretion.	Users must remain anonymous not posting anything that identifies, or is likely to identify, them or any other person.
	Platform also states users will use the platform ‘for educational purposes only’, telling them that they will not make critical decisions based on feedback or advice from the Tellmi community or experts in the Tellmi community	TellMi states that ‘We may also consider posts on an individual basis that may be more nuanced’	The purpose of moderation is to: • reject content that doesn’t meet our Terms of Use and Moderation Guidelines; • and monitor content for safeguarding concerns.		Post Withheld section of the directory gives users several reasons for why their post may not be considered appropriate by moderators. This includes if they are worried about the user 'For example, thoughts about wanting to die or not be here and descriptions of graphic self-harm are complex to deal with and our users are not able to provide that level of support. Such posts may also make other u…
			How Tellmi Works section of the directory Clarifies step-by-step process of how posting on the platform works. Note every post is checked by a trained human moderator, which can take up to half an hour. Also note the moderators have a breaak from 11pm-8:30am. The platform also states that at busy times, they might not let all posts through at once. Complex posts may be referred to the in-house co…

## Sheet: Sheet3
User ‘Self-Moderation’ Tools and Reporting Explores functionality, accessibility, and availability of self-moderation tools for users.
Instagram	Guidance on Self-Moderation and Reporting Tools	Available Self-Moderation and Wellbeing Tools	Accessibility of Self-Moderation and Well-Being Tools	Functionality of Self-Moderation and Well-Being Tools	Content Control
	In help and safety centres often, self-moderation and wellbeing tools are presented with limited context concerning the potential benefits (and risks of not implementing) to users (e.g., why hidden words might be helpful)	21 identified self-moderation tools Limit Interactions Break Reminder Quiet Mode Daily Limit Pause Notifications Sensitive Content Control Add Words or Phrases (to Hidden Words) Hide Comments (Using Hidden Words) Hide Message Requests (Using Hidden Words) Comment Filtering (Hid Comments and Advanced Comment Filtering) Hide Hashtags and Captions (Using Hidden Words) Snooze Suggested Posts Hide Lik…	Most tools are easily found in the Settings & Privacy menu. A couple of tools need to be implemented on user profiles (e.g., unfollow user) or on the post itself (e.g., 'not interested' button) - these are less intuitive to find if you are unfamiliar with this or similar platforms.	Clearing search history needs to be done regularly by user	Instagram allows for Sensitive content control.	Comprehensive information is given by Instagram on what engagements influence advertising.
	Caveats occasionally note tool unavailability for certain age groups or regions.		Step-by-step written instructions for implementing tools are given throughout guidance on platform.	If you choose to see less of an ad topic you may still encounter some related ads	There are no examples given of mental health related content under what content Instagram considers sensitive.
			Users required to change settings, report violations, and manage their experiences.	Using the platform via an ios device, the restrict a user popup states: ‘they won’t be able to tag or mention you; they won’t see when you’re online or when you’ve read their messages. Their messages t…(this sentence is cut-off); Only you and they will be able to see their now…(this sentence is cut-off); We won’t let them know that you restricted th…(this sentence is cut-off)	Sensitive content control only limits content from accounts you don’t follow.
				The supervision option gives a pop-up with a carousel of clear information about what it entails and the options for parental controls. It also states it is automatically turned off at 18	Sensitive content control has a default setting of standard for all users, the setting can be changed to see more or less sensitive content. Default to be 'low' for 13-15yr olds, and changing this will require parental approval
				Hide likes and share counts only hides likes and share counts from posts and reels of other accounts, but does not affect the visibility of these metrics for users' own posts unless they adjust this in advanced settings. You can also hide like and share counts on your posts after posting	the Instagram Blog in Aug, 2022: ‘The Sensitive Content Control has only two options for teens: “Standard” and “Less.” New teens on Instagram under 16 years old will be defaulted into the “Less” state. For teens already on Instagram, we will send a prompt encouraging them to select the “Less” experience.’
				Snooze suggested posts. It is unclear what 'suggested posts' are an no further information is given. Posts are snoozed for 30 days, but it is unclear why this time period is implemented.
				Daily Limits, Break Reminders, and Quiet Time are found within the Time Management section of the platform. This visually shows your daily average time in minutes on the platform per day for the last week. It states ‘Average time that you spent per day using the Instagram app on this device in the last week.You can also access a 'balancing your time' online page from here which gives questions to…
				For Daily Limits and Break Reminders the user is give time options to implement these for	Sensitive Content Control does not apply to content that appears with a warning overlay
				Underneath the Hide Comments slide it states: ‘Comments that are potentially offensive, misleading or spam will be moved to a separate section. Anyone can see these comments and you can unhide comments on your own posts at any time (there is a learn more link, that takes you to ‘hide comments or message requests that you don’t want to see on Instagram’ in the manage your account space in the help…
TikTok	In help and safety centres self-moderation and wellbeing tools are presented with limited context concerning the potential benefits (and risks of not implementing) to users (e.g., why refreshing your For You Feed may be helpful).	23 identified self-moderation tools Screen Time Break Screen Time Limits Sleep Reminders Filter Video Keywords Profile View History Post View History Comment Care Mode Make Account Private/Public Change Activity Status Audience Controls Comment Controls Direct Message Controls Stitch Controls Duet Controls Story Controls Audience Visibility Settings Add 'Family Pairing' Block a User Remove a Foll…	Most tools are found in the Settings & Privacy menu, though need more steps to access specific tools compared to Instagram, notably 'Refresh For You' page is under 'Settings&Privacy>Content & Display>Content Preferences, which may not be intuitive. A couple of tools need to be implemented on user profiles (e.g., block user) or on the post itself (e.g., 'not interested' button) - these are less ea…	TikTok allows users to implement Restricted Mode to limit exposure to content that may not be suitable for everyone, for example, because it contains mature or complex themes	Audience Controls allows creators to tag content if it contains themes that they'd prefer is not recommended to those under the age of 18. They suggest this includes content with sensitive themes or adult humour.	Users can delete comments, which may raise censorship concerns. If a user comment is unfairly deleted there is no appeal process.
			Step-by-step written instructions for implementing tools are given throughout guidance on platform.	No explanation of platform specific terms such as duet or stitch	TikTok emphasises user responsibility for tagging own content as audience controlled. However, the option for adding audience controls is quite hidden in the process of uploading a video.	Advertisers can only be hidden for 28 days and it is unclear why this limit exists
				Screen Time Break, Screen Time Limit and Sleep Reminders take you to the Activity Centre where you see a display of daily average screen time in hrs and mins, visually displaying using a bar chart of the past week. When you access each of these options you are given a good description of why the feature may be helpful (improving sleep, balancing day, mindful online use) On Screen Time Break page …	Those aged 18yrs+ can view audience controlled content – if restricted mode is on they may not be able to.
Tumblr	In guidance, self-moderation and wellbeing tools are presented with limited context concerning the potential benefits (and risks of not implementing) to users	12 identified self-moderation tools Change who can reply to your posts Hide post content Hide a tag Make a post private Hide your blog from visitors with a Tumblr account Remove blog from external search engines Remove blog from Tumblr search Block a blog Hide your 'following' Hide your likes Hide your activity status Community Labels	Step-by-step written instructions with gifs and visuals		Community labels can be added to NSFW content. They can be added by users and platform moderators to posts. There are 4 community labels including: mature (termed a ‘catch-all’ label), drug and alcohol addiction, violence (violent or graphic content similar to what you might see in a movie), and sexual themes.
			Focus on privacy > wellbeing		They state it’s the users responsibility to label their content appropriately. Although they also state that if a user doesn’t apply a community label to a post that should have had one, they may apply one for them.
Tellmi	Tellmi do not give explanations of their self-moderation tools elsewhere on the platform	3 identified self-moderation tools Turn off push notifications Change Sensitivity Hide Topics you don't want to see	Tools can be found by accessing the hamburger menu in the top right, when using the platform, however this may not be intuitive to users.	Hide Topics you don't want to see options are limited to those the platform has listed, however these are comprehensive	Change Sensitivity Tellmi state 'we know some posts can be triggering. Use the slide to adjust what you see.' The options given are mild, moderate, and everything. There is no explanation or examples of differences between content you will see if selecting each option.

## Sheet: Sheet4
Platform Support and Resources Explores the information and resources provided by platforms to help users manage their experience and seek support. It includes guidelines, help centres, and educational content related to safety and mental health.
Instagram	Platform Resources (help centres, educational content, FAQs)	External Collaborations and Resources	MH Specific Guidance	Family and YP Guidance	Platform Reporting Process	Other Noteworthy Platform Moderation and Safety Tools
	Wellbeing with Guides on Instagram [no longer available]	Frequently, resources and advice are US-centric. However, when local resources are available, there are several UK options.	Self-Injury in Instagram Help Centre, includes pages on: - When you see content about suicide or self-injury on Facebook - If you’re having thoughts about suicide or self-injury - Find a Suicide Hotline - How do I help a law enforcement officer who has posted suicidal content? - Support for US military community dealing with suicidal thoughts on Instagram - Support for LGBTQ individuals who might…	‘A Parent’s Guide to Instagram’ Addresses parental concerns and advises them on safety mechanisms (with instructions for implementing them)	Encourage users reporting of harmful content, across platform pages	Support resources are sometimes unavailable in places you might expect them due to relevance (e.g., No mention of the Family Centre in Staying Safe>Tips for Parents)
	Emotional Health Hub (requires a Facebook account) [limits accessibility for Instagram-only users]	There is clear acknowledgement of credible collaborative organisations and experts who have informed resource and help pages.	About Eating Disorders in Instagram Help Centre, includes pages on: - Support for eating or negative body image disorders - If you see a post on Instagram that suggests that someone has an eating disorder	Meta Youth Safety Community Tips on navigating Instagram safely (including advice on reporting suicide challenges and other content) and how to have meaningful and mindful online engagements. Page contains various links to other pages and resources relevant to mental health.	Users are able to check the status of a report.	Digital Literacy resources also available.
	Crisis Support Resources page in Meta Safety Centre shows several UK options: Website and contact details for CALM BEAT Samaritans SHOUT PAPYRUS Refuge Women’s Aid Revenge Porn Helpline The UK Safer Internet Centre Childnet International NSPCC Safer Internet Centre	Social Media & Eating Disorders: Connecting with those who may be struggling Advice on helping others with eating disorders, and how to report them (with instructions) on Instagram	Mental Health & Wellbeing Topic page in Meta Safety Centre [Offers information around anxiety and depression]	Meta Parents Community A central page for linking elsewhere on the platform to relevant guidance/policy State they have developed more than 50 tools, features and resources to help teens have safe and positive experiences (Link to Meta Policies ‘our tools…’	Iinstagram state: ‘we may use your report to make content similar to what you reported appear lower in your Feed or in the recommendations we make for you.’
	Website and contact details for BEAT Childnet International Diana Award Internet Matters Papyrus Safer Internet Centre The Mix The Samaritans YoungMinds	Family Digital Wellness Guide - What Parents Need to Know About Media and Their Child Gives advice with scientific support for parents or various age groups	Suicide Prevention Topic page in Meta Safety Centre, includes pages on: - Recognise Suicide Behaviours and Warning Signs - Suicide Prevention - Responding to Suicide Challenges - Prioritise your Digital Wellness - Support Youth Wellbeing	Teen Accounts Community Information on default settings for ages 13-17 and need for parental supervision of changes to settings for ages 13-15	To report content you need to press the '…' button on a post, you are then shown multiple options for why you are reporting, including 'suicide, self-injury or eating disorders' If you select this option you are asked to pick either suicide or self-injury, or eating disorder After you select one you may just press the submit button
	In the Meta Privacy Policy, it is stated: 'We apply automated processing techniques, conduct manual (human) review and share information, including with law enforcement and others, in circumstances where someone’s vital interests require protection, such as in the case of emergencies. These vital interests include protection of your life, physical or mental health, wellbeing or integrity or that …	Pressure to be Perfect (teens guide and parents guide) A toolkit addressing the pressure to be perfect for teens online - gives advice, support contact details, and instructions for self-moderation tools on Instagram		Meta Teen Guide Access support and resources for teens Information on privacy settings and self-moderation tool instructions
		#Chatsafe – A young person’s guide for communicating safely online about suicide A set of evidence-informed guidelines that could help young people to communicate safely online about suicide		Meta Family Centre Families are advised about Supervision on Instagram They state that teens can allow a parent or guardian to supervise their Instagram account, provide extra support and help balance their time. Parents or teens can remove supervision anytime, and it’s automatically removed when the teen turns 18. Supervision is a new experience with more features to come.
		How to Help a Friend in Need Recommendations, suggested by the experts at JED, aim to provide helpful guidance in the event someone you care about is in need of support		Within the Family Centre there is an Education Hub available, which states it provides 'Conversation starters, tips and resources from experts to help you support your family's online experiences' There are four sections: Digital Wellness, Safety & Privacy, Positive Interactions, and Media Literacy and Misinformation Within Digital Wellness you are presented with three featured articles with tips…
		Protect your mental health and well-being online Tips for protecting health online with a checklist with areas of the platform users can gain safety and wellbeing information		Staying Safe>Tips for Parents General info on what Instagram is and direction to some help topics Givens additional info on implementing supervision of a teen account
TikTok	‘Safety Resources’ In User Safety in Account and User Safety in Help Centre Explanation of comprehensive parental control options Brief explanation of some user safety features Several support resources available (including those on the platform) Repetition about features	No resources featured developed by external resources	Creators - Supporting Your Mental Health Acknowledges creator burnout, including its definition, causes, symptoms, prevention, and ways to prioritise mental health. Includes internal video-based resources from creators, and questions to reflect on	Teen Safety Centre Seems to have replaced Youth Portal The Teen Safety Centre has improved the visual appeal (using imagery and gifs) of the information given to young people, and attempts to engage them (using quizzes). Additionally, text has been reduced and is easier to read. The tone of the Teen Safety Centre is positive, emphasising user control and choice – empowering Although they have mov…	Encourages users reporting of harmful content across platform pages	Support resources are sometimes unavailable in places you would assume they are relevant (e.g., No mention of resources for harmful experiences on limiting screen time and direct messages pages)
	Supporting Your Mental Health Community Guidelines and Safety in Creator Centre Acknowledges creator burnout, including its definition, causes, symptoms, prevention, and ways to prioritise mental health. Text is empathetic and supportive Includes internal video-based resources from creators, and questions to reflect on They also refer to their own mental health related resources Quite lengthy – m…		Eating Disorders Detailed and inclusive explanation of eating disorders (EDs), offering users a clear understanding of different types, causes, and symptoms. It emphasises that eating disorders can affect anyone, regardless of appearance or background. Practical advice for managing triggers and improving self-esteem. Acknowledgement that online use can impact mental health and disordered eating	Youth Portal Seems to have been replaced by Teen Safety Centre Promoted kindness and support within the TikTok community, encouraging users to engage positively by liking and commenting on content they enjoy. Also gave instructions for managing videos, comments, and direct messages are specific and easy to follow. US-centric resources provided	To report content you need to press the '…' button on a post, you are then shown multiple options for why you are reporting, including 'suicide and self-harm', 'disordered eating and unhealthy body image'. 'shocking and graphic content'. When the user selects an option they are shown a reminder of what is not allowed on the platform. They may then press submit.
	Safety Partners in Safety Centre Emphasises connections with collaborators who are credible organisations and experts Give relevant information about key topics related to mental health (digital wellbeing, body inclusivity) Gives some information about ‘self-moderation’ tools (only in Digital Wellbeing section) Lets the user know some hashtags and searches may be redirected (in Body Inclusivity s…		Self-harm and Suicide Detailed information on proactive moderation approach Onward link to wellbeing guide developed with experts Gives details on moderated search restrictions	Teen privacy and safety settings Detailed descriptions of teen account privacy Age-specific tailoring by the platform to keep young people safe including privacy by default for younger age group and opportunity to change settings for older teens which may feel overwhelming to young users. Lack of visual aids to engage younger audience. Repetition of the structure where similar information is give…	Limited information given on how reports are followed up by the platform
	Resources: Website and contact details for Beat Samaritans [limited UK resources]			Family Pairing feature, signals that TikTok recognises the importance of parental oversight for users under 18, offering guidance on how to manage the app safely.
				Youth Safety and Wellbeing page (CG) Mention age-related default settings and family pairing controls and gives details for appealing account bans related to age.
	In one of the Privacy Highlights for Teens videos presented to 13-17yr olds during signup, the platform discusses that ‘there may be times where we need to share information about you with relevant authorities. Like, if we become aware of illegal activity on TikTok or we think that you may be in danger we may contact the emergency services.’ This is repeated in guide text. The measure is also men…			Guardians Guide Provides a broad range of information on TikTok’s tools, safety controls, and policies, allowing guardians to understand both basic functionality and specific safety features like Family Pairing, content filters, and reporting mechanisms. The guide encourages open conversations between caregivers and teens about online safety. Link to Digital Safety Partnership For Families, which…
Tumblr	Provide one page on ‘Counselling and Prevention Resources’ [All information available on one page of the platform]	On the ‘Counselling and Prevention Resources’ page users are directed to help resources for 12 individual countries, and 4 international resources.	‘Counselling and Prevention Resources’ page gives details to contact/visit emergency services if the user or someone they know is in immediate danger.	No resources directed specifically at young people or parents/guardians	If you report content, you are notified of the decision. You are able to appeal if you disagree with the outcome. This appeal is also reviewed by humans.
	Resources website and contact details for Samaritans (in Counselling and Prevention).	No resources featured developed by external resources	Page states that if the user (or someone they know) is having a tough time with an eating disorder, depression, self-harm, suicidal thoughts or just need to talk, they should reach out to a contact at the services listed.		There is an option for reporting suicide and self-harm content but not for reporting disordered eating related content, as they classify this under self-harm
					To report content you need to press the '…' button on a post, you are then shown three options: report sexually explicit material; report spam, report something else. Within the report something else category you can select 'suicide or self-harm concern' or 'gore, mutililation, or beastiality. When reporting suicide and self-harm content, the user is required to give a yes/no response to the ques…
					There is no indication of support or resources for users reporting self-harm and suicide content or disordered eating content
Tellmi	Within their directory the 'Get it Off Your Chest' section offers contact details and direct links to 36 UK mental health and related organisations (including LGBT, bullying, miscarriage, and substance use support) for professional help. These resources are together in one location on the platform. There is also a personal support section of the diary, where users are directed for crisis support …	Help Yourself section of the directory offers a range of articles, podcasts, guides and apps hosted externally. These cover a wide variety of subjects, for example, body image, periods, panic attacks, gaming, emetephobia etc	The platform provides several mental health and wellbeing quizzes on anxiety, wellbeing, depression, connectedness, resilience, loneliness, and happiness. Users are told these quizzes are not for diagnosis, but to track how they feel at one point in time. They are advised to complete the quizzes again in the future, so they can track their own wellbeing.	There is no sepcific guidance aimed at parents/guardians	ToS encourages users reporting of any user violating rules.
	In the confidentiality section of the directory, Tellmi states: 'On Tellmi you can talk about anything that’s on your mind. We will never share or sell information that can identify you. An exception to this is if we think someone’s life is at risk. If that happens, we will contact you to see if you are OK. If we don’t hear from you we may have to contact the emergency services. They can get help…	Helping Others section of the directory links to external platforms/sites where users can learn about supporting others with their mental health.	Get Published section of the directory offers articles from platform users on their mental health stories.	The platforms is made for young people, therefore we can assume guidance and resources are directed to this age group	Tellmi states users should report or ignore it if they are asked questions that make them feel uncomfortable
	Tellmi state: ‘All resource content is delivered in an age appropriate manner.’	Get Busy section of the directory links to external platforms/sites where users can engage with alternative activities including creative pursuits, science, and exercise. Within this section a self-harm simulatory is also available.			To report a post, users must press the downward arrow to the right of the post. They are given options to report this post, report the user, or block the user. If they select report the post they are automatically taken to their email app which curates a template email for them to report the post to the support team at Tellmi, where they can enter more details if they wish. The same action happen…
		Education Resourcesare also available in the directory, these seem to be aimed at educators.

## Sheet: Sheet5
Platform Interface and Communication
Instagram	Language & Communication	Platform UI	Use of Media	Links	Navigation
	The comprehensive documentation often leads to repetitive concepts across multiple pages or the unnecessary splitting of ideas that could be merged.	Some information is incongruent with page title. For instance information on user safety tips (beyond privacy) are available within ‘Manage Privacy on Instagram’ page.	Occasional use of video media to explain concepts to younger audiences (e.g., feed order changes to adolescents)	There are several instances of hidden links. Where a page on the platform is only linked to from another page rather than through navigation bars. Hidden links require users to follow a certain path to access information and if they don't know where to find it they can't access it easily from other parts of the site, limiting transparency and accessibility. Some of the most relevant pages on mode…	Often Involves complex navigation through platform to access information across multiple pages.	Pages often refer to Instagram, Facebook, and Meta. This can be confusing as a user if you are only familiar with one platform.
	Use of non-definite language ‘After you've reported something on Instagram, you may be able to check the status of your report’ makes some statements sound non-committal.	Confusion around ‘Being Your Authentic Self on Instagram’ page title. Thought this section would be about expressing authenticity in your posts on Instagram (e.g., body image) where it refers to processes for transgender and gender non-conforming persons.		Substantial forward-linking used across the platform.		Use of drop-down menus on help and safety centre pages allow the user to avoid irrelevant sections, but this is not used consistently on the platform.
	Documentation provided on the platform may be considered overwhelming and lead to information burden.			On some pages platform specific tools or words are highlighted in bold, but no links to relevant pages are given to learn about the concept further (e.g., Hidden Words)
	References to platform specific terms including "Recommendation Guidelines," and "sensitive content control," may be difficult to understand			Link to ‘see how much time you’ve spent on Instagram’ feels disconnected and irrelevant on ‘Mute Push Notifications…’ page
	Language around the ‘parents guide’ resource developed by Instagram is non-inclusive (‘Parents guide’ does not refer to guardians/carers or other types of family and caring dynamics)
	Several references to giving users more control throughout pages on self-moderation tools
TikTok	The comprehensive documentation often leads to repetitive concepts across multiple pages or the unnecessary splitting of ideas that could be merged.	Some information is presented under titles that do not fit. For instance, the self-moderation method instructions for refreshing your For You Feed are under Account Privacy Settings.		Substantial forward-linking used across the platform.	Often Involves complex navigation through platform to access information across multiple pages.
	Documentation provided on the platform may be considered overwhelming and lead to information burden.	Occasionally important moderation and safety information is only accessible via TikTok Newsroom articles, rather than in an appropriate section of the Help and Safety Centres.
	Expectations of knowledge around platform specific technical terms like ‘stitch’ or ‘duet’
	‘You’re in Control’ video series
Tumblr	Language has a more casual and youthful tone in comparison to Instagram and Facebook, but in some instances this falls into being patronising: ‘You have to be the Minimum Age to use Tumblr. We're serious: it's a hard rule. “But I’m, like, almost old enough!” you plead. Nope, sorry. If you're not old enough, don't use Tumblr. Ask your parents for a Playstation 4, or try books.’ [also Playstation 4…		The platform uses gifs and images throughout their pages to allow users to visualise written instructions for implementing self-moderation and wellbeing tools, and use scenario explanations	Tumblr uses collaborative filtering and content-based approaches to its recommendation system, described on the ‘Recommends Content’. For detailed explanations on what these concepts mean, Tumblr links to external Wikipedia articles on these general concepts rather than explaining them in the context of the platform.		On tumblr lots of features such as reporting seem to be done by slightly different mechanisms in iOS vs. Android apps. This means they need to include instructions for both (and they often also include web instructions) which makes reading through this pages cumbersome and potentially confusing.
	Use of non-definite language ‘some settings may default to more private’ makes some statements sound non-committal.			Tumblr uses minimal internal forward linking across pages.
	Expectation of knowledge around platform related terms including ‘reblog’, and more general internet terms including NSFW [Not Suitable for Work]
	Inform users when they discuss potentially sensitive content, such as explaining they will use placeholder images when explaining Community Labels
	Several references to the term control, including ‘user control over feeds’
	Far less documentation than TikTok and Instagram, easier to maintain engagement and less repetition
Tellmi	Language suitably directed at a younger audience		Use of images to identify resources to organisations - limited text is engaging	Many links to external resources, but rare use of internal links in policy areas	Limited pages to navigate to
					Images on navigation bar instead of words may be inaccessible - difficult to identify that the notepad image was a directory with resources
